# Supplementary material for: Structural Effects of Disease-Related Mutations in Actin-Binding Period 3 of Tropomyosin
Source: Molecules. 2021 Nov 19;26(22):6980. doi: 10.3390/molecules26226980 (PMC8622905; doi:10.3390/molecules26226980)
Supplement: Supplementary file 1 [file molecules-26-06980-s001.zip]

Archive with 1 entries (1 files):
- molecules-1439275-SM.pdf
